# Supplementary material for: Histatin 8 Interactions with Copper, Zinc, and Nickel Ions, and Its Antimicrobial Profile in Relation to Histatin 5
Source: Molecules. 2025 Dec 28;31(1):110. doi: 10.3390/molecules31010110 (PMC12787115; doi:10.3390/molecules31010110)
Supplement: Supplementary file 1 [file molecules-31-00110-s001.zip]

Archive with 1 entries (1 files):
- molecules-4030757-supplementary.pdf
